# Supplementary material for: Potential of Tyrosine Kinase Receptor TIE-1 as Novel Therapeutic Target in High-PI3K-Expressing Ovarian Cancer
Source: Cancers (Basel). 2020 Jun 26;12(6):1705. doi: 10.3390/cancers12061705 (PMC7352248; doi:10.3390/cancers12061705)
Supplement: Supplementary file 1 [file cancers-12-01705-s001.zip]

Archive with 7 entries (4 files):
- supplemental data/
- supplemental data/supplemental figure 1-4 (Cancers-816921-Zhang et al).pdf
- __MACOSX/
- __MACOSX/supplemental data/
- __MACOSX/supplemental data/._supplemental figure 1-4 (Cancers-816921-Zhang et al).pdf
- supplemental data/Supplemental data (Whole blots of western blot     analysis-819621-Zhang et al).pdf
- __MACOSX/supplemental data/._Supplemental data (Whole blots of western blot     analysis-819621-Zhang et al).pdf
